# Supplementary material for: Nasal histological findings in asymptomatic control dogs and in dogs with chronic inflammatory rhinitis
Source: Vet Pathol. 2025 Jun 24;63(1):86–96. doi: 10.1177/03009858251349138 (PMC12743132; doi:10.1177/03009858251349138)
Supplement: sj-xlsx-2-vet-10.1177_03009858251349138 – Supplemental material for Nasal histological findings in asymptomatic control dogs and in dogs with chronic inflammatory rhinitis [file sj-xlsx-2-vet-10.1177_03009858251349138.xlsx]

## Sheet: Variables
Supplemental Table 2: The histological grading of dogs with chronic inflammatory rhinitis and in control dogs without nasal signs.
Biopsy	LP	NEU	EOS	Intraep total	Intraep LP (/10)	Intraep NEU (/10)	Ep thickness	Goblet cell (0-3)	Edema (0-3)	Fibrosis (0-3)	Ep damage (0-2)	Fungi (0/1)	Lymphoid hyperplasia (0-3)	Intravascular neutrophils (0/1)	Vasculitis (0/1)	Bacteria (0/1)	Mucus (0/1)	Cartilaginous/osseus tissue (0-2)	Age (y)	Weight (kg)	Duration of clinical signs (mo)	Gender	CT secretions	CT turbinate destruction
Case 1	73	6	4	5	5	5	4	3	3	0	1	0	0	1	0	1	0	1	9.5	9.2	8	4	10	0
Case 2	155	24	2	18	1	9	4	1	3	1	0	0	0	1	0	0	0	1	10.6	43	5	4	6	0
Case 3	96	4	2	4	10	0	4	2	1	1	0	0	1	1	0	0	0	1	8	6.4	6	3	0	0
Case 4	36	3	0	5	7	3	5	0	1	2	0	0	0	0	0	0	1	0	7.4	6.7	4	3	9	0
Case 5	28	5	0	0	10	0	3	2	1	1	0	0	1	0	0	1	0	1	8	39.8	4	2	0	0
Case 6	86	24	4	22	1	9	5	1	1	2	0	0	0	1	1	0	0	0	5.5	11.5	4	1	8	5
Case 7	83	3	1	3	3	7	3	0	1	3	1	0	0	1	1	1	0	1	7	11.1	6	4	6	0
Case 8	84	1	0	7	9	1	3	2	3	2	1	0	1	0	0	1	0	1	2.5	32	12	1	1	0
Case 9	658	48	1	96	2	8	8	1	2	0	2	0	1	1	1	0	0	1	6	47.6	12	1	6	0
Case 10	73	38	1	9	4	6	4	2	3	2	0	0	0	1	0	0	1	1	8.2	11.5	36	3	6	1
Case 11	115	10	1	14	2	8	6	1	3	2	0	0	0	1	0	0	1	1	6	7.1	8	1	5	2
Case 12	119	13	2	10	4	6	4	2	3	2	0	0	0	1	1	0	1	1	3	21.7	8	1	5	4
Case 13	88	10	7	23	3	7	4	1	2	2	0	0	0	1	0	0	0	1	7.3	6	8	1	4	0
Case 14	109	20	2	9	9	1	3	3	2	0	0	0	0	1	0	0	0	1	12	13.2	2	1	0	0
Case 15	116	6	0	7	3	7	4	3	2	1	0	0	1	1	0	0	1	1	7	14	6	1	10	4
Case 16	11	2	0	3	2	8	4	0	3	2	1	0	0	0	0	0	0	1	3.6	8.9	7	1	6	0
Case 17	117	8	1	9	5	5	5	1	2	2	0	0	0	1	1	0	1	1	10.5	6.2	24	1	7	0
Case 18	114	13	1	11	5	5	5	0	1	2	0	0	0	0	0	0	1	1	11	9	12	4	8	1
Case 19	192	26	3	8	2	8	4	2	3	1	0	0	0	1	1	0	0	1	7	7.4	8	4	7	0
Case 20	83	8	1	3	4	6	3	3	3	1	0	0	0	1	0	0	1	1	10	8.4	36	1	8	0
Control 1	24	1	2	2	9	1	4	3	2	0	0	0	0	0	0	0	0	1	9.2	12.2		1
Control 2	17	3	1	0	10	0	4	2	1	1	0	0	0	0	0	0	0	1	13.4	12.5		1
Control 3	7	1	0	0	9	1	3	3	3	1	0	0	1	0	0	0	0	1	4.8	19.2		1
Control 4	10	1	1	1	8	2	3	3	1	1	0	0	0	0	0	0	0	1	4.8	27.5		1
Control 5	18	3	1	3	10	0	3	3	1	1	0	0	0	1	0	0	0	1	12.7	28.2		1
Control 6	22	1	0	2	10	0	6	2	1	1	0	0	0	0	0	0	1	1	13.8	15.3		2
Control 7	5	0	0	0	10	0	4	3	1	1	0	0	0	0	0	1	1	1	4.5	32		1
Control 8	17	1	0	1	10	0	2	2	2	1	0	0	1	0	0	0	0	1	11.5	36		4
Control 9	40	2	0	2	6	4	3	3	3	1	0	0	0	0	0	0	1	1	12.1	31.8		1
Control 10	31	1	0	2	8	2	3	2	2	1	1	0	0	0	0	1	0	1	11.7	11.9		2
Control 11	11	2	0	1	10	0	3	3	2	2	0	0	0	0	0	0	1	1	14.3	16.2		3
Control 12	1	1	0	0	8	2	3	2	1	1	0	0	0	0	0	0	0	1	9	54		3
Control 13	27	1	0	1	8	2	4	3	2	1	0	0	0	0	0	1	0	1	10.5	12.8		3
Control 14	57	1	0	0	10	0	4	3	2	1	1	0	0	0	0	0	0	1	11.8	30.8		2
Control 15	9	1	0	0	8	2	3	2	2	2	1	0	0	0	0	0	0	1	6.6	8		1
Control 16	20	2	0	1	10	0	3	3	2	2	0	0	1	0	0	0	0	1	11.2	26.4		4
Control 17	16	2	0	1	10	0	4	3	1	0	0	0	0	0	0	0	0	1	16.8	32.8		1
Control 18	33	1	1	2	10	0	3	3	2	1	0	0	0	0	0	0	0	1	7.2	23.2		4
Control 19	20	3	1	1	10	0	3	3	2	1	0	0	0	0	0	0	0	1	11	10		4
Control 20	21	3	0	0	10	0	3	3	3	1	0	0	0	0	0	0	0	1	12.5	5		4

## Sheet: Explanatory notes
Explanatory notes
LP (lymphocytes and plasma cells), NEU (neutrophils), EOS (eosinophils): leukocytes in the lamina propria, total number of 3 HPF's
Intraepithelial (Intraep) cells: total number of 3 HPF's, differentiation of 10 random intraepithelial leukocytes to LP/NEU
Epithelial (Ep) thickness: mean from 3 HPF's
Goblet cell, grading 0-3*
Edema in the lamina propria, grading 0-3*
Fibrosis, grading 0-3*
Epithelial (Ep) damage, grading 0-2*
Fungi, grading 0/1*
Lymphoid hyperplasia, grading 0-3*
Intravascular neutrophils, grading 0/1*
Vasculitis, grading 0/1*
Bacteria, grading 0/1*
Mucus, grading 0/1*
Cartilaginous/osseus tissue, grading 0-2*
*See Table 1 and Supplementary table S1 for detailed description of grading
From all variables above, the mean of right/left is presented here
Gender: 1 male, 2 male neutered, 3 female, 4 female neutered
CT secretions and turbinate destruction: grading 0-3, sum of 6 evaluated areas (rostral, middle, caudal on both sides)
